# Supplementary material for: Resolved-GSERF: A Proficient NMR Approach for Identifying Accurate J-Coupling Constants of Targeted Peaks from Spectral Congestion
Source: Molecules. 2026 Jul 7;31(13):2386. doi: 10.3390/molecules31132386 (PMC13362618; doi:10.3390/molecules31132386)
Supplement: Supplementary file 1 [file molecules-31-02386-s001.zip]

Archive with 1 entries (1 files):
- molecules-4351524-supplementary.pdf
